# Supplementary material for: Molecular Association Between Short Linear Maltodextrin and Ferulic Acid and the Exploration of Its Applicability
Source: Polymers (Basel). 2026 Jan 7;18(2):166. doi: 10.3390/polym18020166 (PMC12846177; doi:10.3390/polym18020166)
Supplement: Supplementary file 1 [file polymers-18-00166-s001.zip]

Archive with 1 entries (1 files):
- polymers-4058129-supplementary.pdf
